# Supplementary material for: Mitochondria delay action potential propagation
Source: Commun Biol. 2025 Sep 9;8:1341. doi: 10.1038/s42003-025-08583-x (PMC12420829; doi:10.1038/s42003-025-08583-x)
Supplement: Supplementary file 1 — Supplementary Data 1 [file 42003_2025_8583_MOESM1_ESM.xlsx]

## Sheet: Figure1D1
axon area (µm2)	cross-sectional mitochondrial occupancy
0.28	0.125
0.075	0.693333
0.406	0.0517241
0.242	0.0867769
0.072	0.486111
0.448	0.0915179
0.705	0.0666667
0.056	0.375
0.097	0.247423
0.465	0.144086
0.247	0.165992
0.086	0.255814
0.488	0.0840164
0.451	0.121951
0.432	0.44213
0.295	0.2
0.214	0.233645
0.074	0.527027
0.171	0.479532
0.217	0.18894
0.093	0.268817
0.038	0.210526
0.052	0.557692
0.084	0.333333
0.362	0.104972
0.124	0.314516
0.078	0.602564
0.186	0.188172
0.244	0.0819672
0.501	0.271457
0.425	0.0870588
0.332	0.186747
0.257	0.120623
0.176	0.176136
0.365	0.106849
0.256	0.246094
0.189	0.359788
0.058	0.37931
0.13	0.315385
0.287	0.33101
0.389	0.231362
0.101	0.277228
0.259	0.316602
0.304	0.230263
0.051	0.313725
0.126	0.277778
0.07	0.357143
0.054	0.37037
0.306	0.0915033
0.134	0.216418
0.041	0.560976
0.322	0.0838509
0.205	0.160976
0.08	0.525
0.095	0.221053
0.056	0.303571
0.072	0.208333
0.232	0.116379
0.286	0.157343
0.051	0.333333
0.152	0.131579
0.112	0.3125
0.099	0.474747
0.094	0.170213
0.054	0.444444
0.107	0.17757
0.123	0.333333
0.108	0.305556
0.155	0.219355

## Sheet: Figure1D2
axon diameter (µm)	cross-sectional mitochondrial occupancy (ellipse fit)
0.476	0.115829
0.283	0.725206
0.515	0.048144
0.412	0.105783
0.246	0.602832
0.708	0.0750822
0.712	0.0946081
0.181	0.714539
0.311	0.264679
0.408	0.245122
0.221	0.401302
0.657	0.0992682
0.55	0.185683
0.584	0.549731
0.487	0.25309
0.405	0.308642
0.284	0.44758
0.354	0.594729
0.451	0.210663
0.307	0.295908
0.166	0.268399
0.21	0.702404
0.308	0.319152
0.618	0.0896121
0.348	0.235839
0.271	0.714056
0.461	0.149086
0.472	0.0770298
0.724	0.154957
0.599	0.0953871
0.489	0.206105
0.471	0.105522
0.377	0.222924
0.496	0.149844
0.521	0.193195
0.39	0.338784
0.229	0.452242
0.359	0.245839
0.528	0.331497
0.57	0.219418
0.232	0.200951
0.363	0.248624
0.282	0.313918
0.224	0.466538
0.523	0.0867038
0.374	0.247333
0.21	0.566077
0.542	0.0904433
0.431	0.161116
0.276	0.629608
0.226	0.44052
0.247	0.344621
0.293	0.167736
0.476	0.10197
0.518	0.14317
0.248	0.296322
0.403	0.133053
0.297	0.387999
0.304	0.602666
0.322	0.145915
0.231	0.450235
0.355	0.120048
0.314	0.44728
0.344	0.327956
0.264	0.400152
0.339	0.198406

## Sheet: Figure1E
axon diameter (µm)	mitochondria diameter (µm)
0.476	0.162
0.283	0.241
0.515	0.113
0.412	0.134
0.246	0.191
0.708	0.194
0.712	0.219
0.181	0.153
0.311	0.16
0.408	0.202
0.221	0.14
0.657	0.207
0.55	0.237
0.584	0.433
0.487	0.245
0.405	0.225
0.284	0.19
0.354	0.273
0.451	0.207
0.307	0.167
0.166	0.086
0.21	0.176
0.308	0.174
0.618	0.185
0.348	0.169
0.271	0.229
0.461	0.178
0.472	0.131
0.724	0.285
0.599	0.185
0.489	0.222
0.471	0.153
0.377	0.178
0.496	0.192
0.521	0.229
0.39	0.227
0.229	0.154
0.359	0.178
0.528	0.304
0.57	0.267
0.232	0.104
0.363	0.181
0.282	0.158
0.224	0.153
0.523	0.154
0.374	0.186
0.21	0.158
0.542	0.163
0.431	0.173
0.276	0.219
0.226	0.15
0.247	0.145
0.293	0.12
0.476	0.152
0.518	0.196
0.248	0.135
0.403	0.147
0.297	0.185
0.304	0.236
0.322	0.123
0.231	0.155
0.355	0.123
0.314	0.21
0.344	0.197
0.264	0.167
0.339	0.151

## Sheet: Figure2B2
mitochondria length (µm)	number of events
0.025	0
0.075	0
0.125	0
0.175	0
0.225	1
0.275	1
0.325	4
0.375	4
0.425	7
0.475	5
0.525	4
0.575	4
0.625	4
0.675	4
0.725	3
0.775	2
0.825	3
0.875	3
0.925	0
0.975	3
1.025	0
1.075	0
1.125	1
1.175	0
1.225	0
1.275	1
1.325	0
1.375	0
1.425	0
1.475	0
1.525	0
1.575	0
1.625	0
1.675	0
1.725	0
1.775	0
1.825	0
1.875	1
1.925	0
1.975	0

## Sheet: Figure2D
cross-sectional mitochondrial occupancy	conduction velocity (m/s) for 0.1 µm axon diameter	conduction velocity (m/s) for 0.2 µm axon diameter	conduction velocity (m/s) for 0.3 µm axon diameter	conduction velocity (m/s) for 0.4 µm axon diameter	conduction velocity (m/s) for 0.5 µm axon diameter	conduction velocity (m/s) for 0.6 µm axon diameter	conduction velocity (m/s) for 0.7 µm axon diameter
0	0.22059	0.31228	0.3826	0.44188	0.4941	0.54132	0.58472
0.05	0.21505	0.30443	0.373	0.43079	0.4817	0.52773	0.57005
0.1	0.20935	0.29638	0.36314	0.41941	0.46897	0.51379	0.555
0.15	0.20349	0.2881	0.35301	0.40771	0.4559	0.49947	0.53953
0.2	0.19746	0.27959	0.34258	0.39566	0.44244	0.48471	0.5236
0.25	0.19125	0.2708	0.33181	0.38324	0.42855	0.4695	0.50716
0.3	0.18482	0.26171	0.32069	0.3704	0.41419	0.45378	0.49018
0.35	0.17816	0.25231	0.30917	0.3571	0.39932	0.43749	0.47259
0.4	0.17124	0.24253	0.2972	0.34328	0.38387	0.42057	0.45431
0.45	0.16403	0.23235	0.28474	0.32889	0.36779	0.40295	0.43528
0.5	0.15649	0.2217	0.2717	0.31384	0.35096	0.38451	0.41537
0.55	0.14857	0.21051	0.258	0.29803	0.33328	0.36515	0.39446
0.6	0.1402	0.1987	0.24354	0.28133	0.31462	0.3447	0.37237
0.65	0.1313	0.18613	0.22816	0.26357	0.29477	0.32297	0.34889
0.7	0.12176	0.17266	0.21167	0.24454	0.27349	0.29966	0.32372
0.75	0.1114	0.15804	0.19378	0.22389	0.25041	0.27438	0.29642
0.8	0.099969	0.14193	0.17407	0.20114	0.22498	0.24653	0.26634
0.85	0.087056	0.12374	0.15182	0.17547	0.19629	0.2151	0.2324
0.9	0.071863	0.10238	0.1257	0.14533	0.16261	0.17823	0.19258

## Sheet: Figure2E
cross-sectional mitochondrial occupancy	additional delay (µs) for 0.1 µm axon diameter	additional delay (µs) for 0.2 µm axon diameter	additional delay (µs) for 0.3 µm axon diameter	additional delay (µs) for 0.4 µm axon diameter	additional delay (µs) for 0.5 µm axon diameter	additional delay (µs) for 0.6 µm axon diameter	additional delay (µs) for 0.7 µm axon diameter
0	0	0	0	0	0	0	0
0.05	0.0700706	0.0495438	0.0403616	0.0349553	0.0312595	0.0285433	0.0264071
0.1	0.146036	0.103075	0.0840379	0.0727463	0.0650705	0.0593906	0.0549489
0.15	0.22857	0.161258	0.131451	0.1138	0.101749	0.0928717	0.0859469
0.2	0.318612	0.224647	0.183198	0.158619	0.141787	0.129452	0.119781
0.25	0.417277	0.294305	0.240046	0.207764	0.185741	0.169554	0.156926
0.3	0.526424	0.371261	0.302748	0.262036	0.234281	0.213825	0.197908
0.35	0.647781	0.456674	0.372462	0.322367	0.288225	0.263058	0.243467
0.4	0.783876	0.552568	0.450625	0.39001	0.3487	0.318234	0.294552
0.45	0.937889	0.660959	0.538968	0.466483	0.417037	0.380617	0.352291
0.5	1.11413	0.785007	0.640101	0.553967	0.495267	0.452026	0.418363
0.55	1.31852	0.928868	0.757364	0.655385	0.585959	0.534759	0.494935
0.6	1.55962	1.09827	0.895444	0.774892	0.692733	0.632242	0.585168
0.65	1.84971	1.3022	1.06152	0.9186	0.821156	0.749356	0.693608
0.7	2.20775	1.55369	1.26638	1.09575	0.979535	0.893868	0.827321
0.75	2.66602	1.87515	1.52808	1.32205	1.18174	1.07835	0.998023
0.8	3.28188	2.30608	1.87867	1.62516	1.45257	1.32538	1.22663
0.85	4.17214	2.92752	2.38383	2.06155	1.84237	1.681	1.55562
0.9	5.62924	3.93917	3.20505	2.7707	2.47548	2.25803	2.08946

## Sheet: Figure2F1
cross-sectional mitochondrial occupancy	normalized conduction velocity for 0.1 µm axon diameter	normalized conduction velocity for 0.2 µm axon diameter	normalized conduction velocity for 0.3 µm axon diameter	normalized conduction velocity for 0.4 µm axon diameter	normalized conduction velocity for 0.5 µm axon diameter	normalized conduction velocity for 0.6 µm axon diameter	normalized conduction velocity for 0.7 µm axon diameter
0	1	1	1	1	1	1	1
0.05	0.974886	0.974862	0.974909	0.974903	0.974904	0.974895	0.974911
0.1	0.949046	0.949084	0.949137	0.949149	0.94914	0.949143	0.949172
0.15	0.922481	0.922569	0.922661	0.922671	0.922688	0.922689	0.922715
0.2	0.895145	0.895318	0.8954	0.895401	0.895446	0.895422	0.895471
0.25	0.866993	0.86717	0.86725	0.867294	0.867335	0.867324	0.867355
0.3	0.837844	0.838062	0.838186	0.838237	0.838272	0.838284	0.838316
0.35	0.807652	0.807961	0.808076	0.808138	0.808176	0.808191	0.808233
0.4	0.776282	0.776643	0.77679	0.776862	0.776908	0.776934	0.77697
0.45	0.743597	0.744044	0.744224	0.744297	0.744363	0.744384	0.744425
0.5	0.709416	0.70994	0.710141	0.710238	0.710302	0.710319	0.710374
0.55	0.673512	0.674107	0.674334	0.674459	0.674519	0.674555	0.674613
0.6	0.635568	0.636288	0.636539	0.636666	0.636754	0.636777	0.636835
0.65	0.595222	0.596036	0.596341	0.596474	0.59658	0.596634	0.596679
0.7	0.551974	0.552901	0.553241	0.553408	0.553511	0.553573	0.553633
0.75	0.505009	0.506084	0.506482	0.506676	0.5068	0.506872	0.506943
0.8	0.453189	0.454496	0.454966	0.455191	0.455333	0.455424	0.4555
0.85	0.394651	0.396247	0.396811	0.397099	0.397268	0.397362	0.397455
0.9	0.325776	0.327847	0.328542	0.32889	0.329103	0.329251	0.329354

## Sheet: Figure2F2
cross-sectional mitochondrial occupancy	number of events
0.015	0
0.045	1
0.075	4
0.105	8
0.135	6
0.165	3
0.195	5
0.225	4
0.255	7
0.285	2
0.315	4
0.345	3
0.375	1
0.405	2
0.435	3
0.465	3
0.495	0
0.525	0
0.555	2
0.585	1
0.615	3
0.645	0
0.675	0
0.705	3
0.735	1
0.765	0
0.795	0
0.825	0
0.855	0
0.885	0
0.915	0
0.945	0
0.975	0

## Sheet: Figure3C
arrival time in RA (ms)	membrane potential (mV) for p=0	membrane potential (mV) for p=0.4	membrane potential (mV) for p=0.8
6	-68.8003	-68.8003	-68.8003
6.025	-68.8003	-68.8003	-68.8003
6.05	-68.8003	-68.8003	-68.8003
6.075	-68.8003	-68.8003	-68.8003
6.1	-68.8004	-68.8004	-68.8004
6.125	-68.8004	-68.8004	-68.8004
6.15	-68.8004	-68.8004	-68.8004
6.175	-68.8004	-68.8004	-68.8004
6.2	-68.8004	-68.8004	-68.8004
6.225	-68.8004	-68.8004	-68.8004
6.25	-68.8004	-68.8004	-68.8004
6.275	-68.8004	-68.8004	-68.8004
6.3	-68.8004	-68.8004	-68.8004
6.325	-68.8003	-68.8004	-68.8004
6.35	-68.8003	-68.8005	-68.8005
6.375	-68.8001	-68.8005	-68.8005
6.4	-68.7999	-68.8005	-68.8005
6.425	-68.7995	-68.8005	-68.8005
6.45	-68.7988	-68.8005	-68.8005
6.475	-68.7977	-68.8005	-68.8005
6.5	-68.7957	-68.8005	-68.8005
6.525	-68.7923	-68.8004	-68.8005
6.55	-68.7866	-68.8004	-68.8005
6.575	-68.7769	-68.8003	-68.8005
6.6	-68.7604	-68.8002	-68.8006
6.625	-68.7322	-68.7999	-68.8006
6.65	-68.6845	-68.7995	-68.8006
6.675	-68.6032	-68.7987	-68.8006
6.7	-68.4652	-68.7974	-68.8006
6.725	-68.2306	-68.7952	-68.8006
6.75	-67.8319	-68.7914	-68.8006
6.775	-67.155	-68.7849	-68.8006
6.8	-66.006	-68.7739	-68.8006
6.825	-64.0583	-68.7553	-68.8006
6.85	-60.7642	-68.7236	-68.8006
6.875	-55.2211	-68.6697	-68.8006
6.9	-46.01	-68.578	-68.8007
6.925	-31.2787	-68.4223	-68.8007
6.95	-10.7299	-68.1577	-68.8007
6.975	8.31335	-67.7083	-68.8007
7	17.1509	-66.9452	-68.8007
7.025	16.5847	-65.6505	-68.8007
7.05	9.79312	-63.4573	-68.8007
7.075	-0.0161111	-59.7532	-68.8007
7.1	-10.4027	-53.5407	-68.8007
7.125	-20.2121	-43.3073	-68.8007
7.15	-29.2839	-27.3476	-68.8007
7.175	-37.8183	-6.53363	-68.8007
7.2	-45.8164	10.6577	-68.8008
7.225	-52.844	17.5054	-68.8008
7.25	-58.3086	15.6177	-68.8008
7.275	-62	8.1137	-68.8008
7.3	-64.2299	-1.92194	-68.8008
7.325	-65.5083	-12.2602	-68.8008
7.35	-66.2533	-21.9398	-68.8008
7.375	-66.7229	-30.9	-68.8008
7.4	-67.055	-39.3373	-68.8008
7.425	-67.317	-47.1842	-68.8008
7.45	-67.5391	-53.9551	-68.8008
7.475	-67.7337	-59.0969	-68.8008
7.5	-67.9058	-62.4955	-68.8008
7.525	-68.0584	-64.5199	-68.8007
7.55	-68.1936	-65.6766	-68.8006
7.575	-68.3138	-66.3562	-68.8005
7.6	-68.421	-66.7924	-68.8002
7.625	-68.517	-67.1075	-68.7998
7.65	-68.6034	-67.3603	-68.799
7.675	-68.6814	-67.5767	-68.7978
7.7	-68.7522	-67.7669	-68.7956
7.725	-68.8165	-67.9353	-68.7918
7.75	-68.8752	-68.0845	-68.7855
7.775	-68.9288	-68.2169	-68.7748
7.8	-68.9779	-68.3345	-68.7567
7.825	-69.0228	-68.4396	-68.7258
7.85	-69.0641	-68.5337	-68.6734
7.875	-69.1021	-68.6184	-68.5846
7.9	-69.1369	-68.695	-68.4339
7.925	-69.169	-68.7645	-68.1782
7.95	-69.1984	-68.8277	-67.7445
7.975	-69.2255	-68.8854	-67.0095
8	-69.2505	-68.9381	-65.7649
8.025	-69.2734	-68.9864	-63.6613
8.05	-69.2944	-69.0307	-60.1206
8.075	-69.3137	-69.0713	-54.2205
8.1	-69.3314	-69.1087	-44.6375
8.125	-69.3477	-69.143	-30.0706
8.15	-69.3626	-69.1745	-11.1603
8.175	-69.3762	-69.2035	6.67202
8.2	-69.3886	-69.2302	16.0324
8.225	-69.3999	-69.2547	16.4175
8.25	-69.4103	-69.2773	10.3937
8.275	-69.4197	-69.298	0.885422
8.3	-69.4282	-69.317	-9.55036
8.325	-69.4358	-69.3345	-19.5014
8.35	-69.4428	-69.3505	-28.6542
8.375	-69.449	-69.3651	-37.1832
8.4	-69.4546	-69.3785	-45.1506
8.425	-69.4595	-69.3907	-52.2219
8.45	-69.4639	-69.4019	-57.8401
8.475	-69.4678	-69.412	-61.7196
8.5	-69.4712	-69.4213	-64.0887
8.525	-69.4741	-69.4296	-65.4418
8.55	-69.4766	-69.4372	-66.2191
8.575	-69.4787	-69.444	-66.7006
8.6	-69.4804	-69.4501	-67.0368
8.625	-69.4818	-69.4556	-67.3006
8.65	-69.4829	-69.4604	-67.5243
8.675	-69.4837	-69.4647	-67.7206
8.7	-69.4842	-69.4685	-67.8943
8.725	-69.4844	-69.4718	-68.0484
8.75	-69.4844	-69.4746	-68.1849
8.775	-69.4842	-69.4771	-68.3061
8.8	-69.4838	-69.4791	-68.4142
8.825	-69.4832	-69.4808	-68.5109
8.85	-69.4824	-69.4821	-68.5979
8.875	-69.4815	-69.4831	-68.6764
8.9	-69.4804	-69.4839	-68.7475
8.925	-69.4791	-69.4843	-68.8122
8.95	-69.4778	-69.4845	-68.8711
8.975	-69.4763	-69.4845	-68.925
9	-69.4747	-69.4843	-68.9743
9.025	-69.473	-69.4838	-69.0195
9.05	-69.4711	-69.4832	-69.061
9.075	-69.4692	-69.4824	-69.0991
9.1	-69.4673	-69.4814	-69.1341
9.125	-69.4652	-69.4803	-69.1663
9.15	-69.4631	-69.479	-69.196
9.175	-69.4609	-69.4776	-69.2232
9.2	-69.4586	-69.4761	-69.2483
9.225	-69.4563	-69.4745	-69.2713
9.25	-69.4539	-69.4727	-69.2925
9.275	-69.4515	-69.4709	-69.312
9.3	-69.4491	-69.469	-69.3298
9.325	-69.4466	-69.467	-69.3462
9.35	-69.4441	-69.4649	-69.3612
9.375	-69.4415	-69.4628	-69.3749
9.4	-69.4389	-69.4606	-69.3875
9.425	-69.4363	-69.4583	-69.3989
9.45	-69.4337	-69.456	-69.4093
9.475	-69.431	-69.4536	-69.4188
9.5	-69.4283	-69.4512	-69.4274
9.525	-69.4256	-69.4488	-69.4352
9.55	-69.4229	-69.4463	-69.4422
9.575	-69.4202	-69.4437	-69.4485
9.6	-69.4174	-69.4412	-69.4542
9.625	-69.4147	-69.4386	-69.4592
9.65	-69.4119	-69.436	-69.4637
9.675	-69.4091	-69.4333	-69.4676
9.7	-69.4064	-69.4306	-69.4711
9.725	-69.4036	-69.428	-69.4741
9.75	-69.4008	-69.4253	-69.4766
9.775	-69.398	-69.4225	-69.4788
9.8	-69.3952	-69.4198	-69.4806
9.825	-69.3924	-69.4171	-69.482
9.85	-69.3896	-69.4143	-69.4831
9.875	-69.3868	-69.4115	-69.4839
9.9	-69.384	-69.4088	-69.4845
9.925	-69.3812	-69.406	-69.4848
9.95	-69.3784	-69.4032	-69.4848
9.975	-69.3757	-69.4004	-69.4846
10	-69.3729	-69.3976	-69.4843
10.025	-69.3701	-69.3948	-69.4837
10.05	-69.3673	-69.392	-69.4829
10.075	-69.3645	-69.3892	-69.482
10.1	-69.3618	-69.3865	-69.4809
10.125	-69.359	-69.3837	-69.4797
10.15	-69.3563	-69.3809	-69.4784
10.175	-69.3535	-69.3781	-69.4769
10.2	-69.3508	-69.3753	-69.4753
10.225	-69.3481	-69.3725	-69.4736
10.25	-69.3453	-69.3697	-69.4718
10.275	-69.3426	-69.367	-69.47
10.3	-69.3399	-69.3642	-69.468
10.325	-69.3372	-69.3614	-69.4659
10.35	-69.3345	-69.3587	-69.4638
10.375	-69.3318	-69.3559	-69.4616
10.4	-69.3292	-69.3532	-69.4594
10.425	-69.3265	-69.3504	-69.4571
10.45	-69.3238	-69.3477	-69.4548
10.475	-69.3212	-69.345	-69.4524
10.5	-69.3186	-69.3423	-69.4499
10.525	-69.3159	-69.3396	-69.4474
10.55	-69.3133	-69.3369	-69.4449
10.575	-69.3107	-69.3342	-69.4424
10.6	-69.3081	-69.3315	-69.4398
10.625	-69.3055	-69.3288	-69.4372
10.65	-69.3029	-69.3261	-69.4345
10.675	-69.3004	-69.3235	-69.4319
10.7	-69.2978	-69.3208	-69.4292
10.725	-69.2952	-69.3182	-69.4265
10.75	-69.2927	-69.3156	-69.4238
10.775	-69.2902	-69.313	-69.421
10.8	-69.2877	-69.3103	-69.4183
10.825	-69.2851	-69.3078	-69.4156
10.85	-69.2826	-69.3052	-69.4128
10.875	-69.2802	-69.3026	-69.41
10.9	-69.2777	-69.3	-69.4072
10.925	-69.2752	-69.2975	-69.4045
10.95	-69.2728	-69.2949	-69.4017
10.975	-69.2703	-69.2924	-69.3989
11	-69.2679	-69.2898	-69.3961
11.025	-69.2654	-69.2873	-69.3933
11.05	-69.263	-69.2848	-69.3905
11.075	-69.2606	-69.2823	-69.3877
11.1	-69.2582	-69.2798	-69.3849
11.125	-69.2558	-69.2774	-69.3821
11.15	-69.2535	-69.2749	-69.3793
11.175	-69.2511	-69.2724	-69.3765
11.2	-69.2487	-69.27	-69.3737
11.225	-69.2464	-69.2675	-69.371
11.25	-69.2441	-69.2651	-69.3682
11.275	-69.2417	-69.2627	-69.3654
11.3	-69.2394	-69.2603	-69.3627
11.325	-69.2371	-69.2579	-69.3599
11.35	-69.2348	-69.2555	-69.3571
11.375	-69.2325	-69.2531	-69.3544
11.4	-69.2303	-69.2508	-69.3517
11.425	-69.228	-69.2484	-69.3489
11.45	-69.2258	-69.2461	-69.3462
11.475	-69.2235	-69.2438	-69.3435
11.5	-69.2213	-69.2414	-69.3408
11.525	-69.2191	-69.2391	-69.3381
11.55	-69.2169	-69.2368	-69.3354
11.575	-69.2147	-69.2345	-69.3327
11.6	-69.2125	-69.2322	-69.33
11.625	-69.2103	-69.23	-69.3273
11.65	-69.2081	-69.2277	-69.3247
11.675	-69.2059	-69.2255	-69.322
11.7	-69.2038	-69.2232	-69.3194
11.725	-69.2017	-69.221	-69.3167
11.75	-69.1995	-69.2188	-69.3141
11.775	-69.1974	-69.2166	-69.3115
11.8	-69.1953	-69.2144	-69.3089
11.825	-69.1932	-69.2122	-69.3063
11.85	-69.1911	-69.21	-69.3037
11.875	-69.189	-69.2078	-69.3012
11.9	-69.1869	-69.2057	-69.2986
11.925	-69.1849	-69.2035	-69.296
11.95	-69.1828	-69.2014	-69.2935
11.975	-69.1808	-69.1992	-69.291
12	-69.1787	-69.1971	-69.2884
12.025	-69.1767	-69.195	-69.2859
12.05	-69.1747	-69.1929	-69.2834
12.075	-69.1727	-69.1908	-69.2809
12.1	-69.1707	-69.1887	-69.2785
12.125	-69.1687	-69.1867	-69.276
12.15	-69.1668	-69.1846	-69.2735
12.175	-69.1648	-69.1826	-69.2711
12.2	-69.1628	-69.1805	-69.2686
12.225	-69.1609	-69.1785	-69.2662
12.25	-69.1589	-69.1765	-69.2638
12.275	-69.157	-69.1744	-69.2614
12.3	-69.1551	-69.1724	-69.259
12.325	-69.1532	-69.1704	-69.2566
12.35	-69.1513	-69.1685	-69.2542
12.375	-69.1494	-69.1665	-69.2518
12.4	-69.1475	-69.1645	-69.2495
12.425	-69.1456	-69.1626	-69.2471
12.45	-69.1438	-69.1606	-69.2448
12.475	-69.1419	-69.1587	-69.2425
12.5	-69.1401	-69.1568	-69.2402
12.525	-69.1382	-69.1548	-69.2378
12.55	-69.1364	-69.1529	-69.2355
12.575	-69.1346	-69.151	-69.2333
12.6	-69.1328	-69.1491	-69.231
12.625	-69.131	-69.1473	-69.2287
12.65	-69.1292	-69.1454	-69.2265
12.675	-69.1274	-69.1435	-69.2242
12.7	-69.1256	-69.1417	-69.222
12.725	-69.1238	-69.1398	-69.2198
12.75	-69.1221	-69.138	-69.2176
12.775	-69.1203	-69.1361	-69.2153
12.8	-69.1186	-69.1343	-69.2132
12.825	-69.1168	-69.1325	-69.211
12.85	-69.1151	-69.1307	-69.2088
12.875	-69.1134	-69.1289	-69.2066
12.9	-69.1117	-69.1271	-69.2045
12.925	-69.11	-69.1254	-69.2023
12.95	-69.1083	-69.1236	-69.2002
12.975	-69.1066	-69.1218	-69.1981
13	-69.1049	-69.1201	-69.196
13.025	-69.1033	-69.1183	-69.1939
13.05	-69.1016	-69.1166	-69.1918
13.075	-69.1	-69.1149	-69.1897
13.1	-69.0983	-69.1132	-69.1876
13.125	-69.0967	-69.1115	-69.1855
13.15	-69.0951	-69.1098	-69.1835
13.175	-69.0935	-69.1081	-69.1814
13.2	-69.0918	-69.1064	-69.1794
13.225	-69.0902	-69.1047	-69.1774
13.25	-69.0886	-69.1031	-69.1754
13.275	-69.0871	-69.1014	-69.1733
13.3	-69.0855	-69.0998	-69.1713
13.325	-69.0839	-69.0981	-69.1694
13.35	-69.0824	-69.0965	-69.1674
13.375	-69.0808	-69.0949	-69.1654
13.4	-69.0793	-69.0932	-69.1634
13.425	-69.0777	-69.0916	-69.1615
13.45	-69.0762	-69.09	-69.1596
13.475	-69.0747	-69.0884	-69.1576
13.5	-69.0732	-69.0869	-69.1557
13.525	-69.0716	-69.0853	-69.1538
13.55	-69.0701	-69.0837	-69.1519
13.575	-69.0687	-69.0822	-69.15
13.6	-69.0672	-69.0806	-69.1481
13.625	-69.0657	-69.0791	-69.1462
13.65	-69.0642	-69.0775	-69.1444
13.675	-69.0628	-69.076	-69.1425
13.7	-69.0613	-69.0745	-69.1406
13.725	-69.0599	-69.073	-69.1388
13.75	-69.0584	-69.0714	-69.137
13.775	-69.057	-69.0699	-69.1351
13.8	-69.0556	-69.0685	-69.1333
13.825	-69.0542	-69.067	-69.1315
13.85	-69.0527	-69.0655	-69.1297
13.875	-69.0513	-69.064	-69.1279
13.9	-69.0499	-69.0626	-69.1262
13.925	-69.0486	-69.0611	-69.1244
13.95	-69.0472	-69.0597	-69.1226
13.975	-69.0458	-69.0582	-69.1209
14	-69.0444	-69.0568	-69.1191
14.025	-69.0431	-69.0554	-69.1174
14.05	-69.0417	-69.054	-69.1157
14.075	-69.0404	-69.0526	-69.1139
14.1	-69.039	-69.0512	-69.1122
14.125	-69.0377	-69.0498	-69.1105
14.15	-69.0364	-69.0484	-69.1088
14.175	-69.0351	-69.047	-69.1072
14.2	-69.0337	-69.0456	-69.1055
14.225	-69.0324	-69.0443	-69.1038
14.25	-69.0311	-69.0429	-69.1021
14.275	-69.0299	-69.0415	-69.1005
14.3	-69.0286	-69.0402	-69.0988
14.325	-69.0273	-69.0389	-69.0972
14.35	-69.026	-69.0375	-69.0956
14.375	-69.0248	-69.0362	-69.094
14.4	-69.0235	-69.0349	-69.0924
14.425	-69.0222	-69.0336	-69.0908
14.45	-69.021	-69.0323	-69.0892
14.475	-69.0198	-69.031	-69.0876
14.5	-69.0185	-69.0297	-69.086
14.525	-69.0173	-69.0284	-69.0844
14.55	-69.0161	-69.0271	-69.0829
14.575	-69.0149	-69.0258	-69.0813
14.6	-69.0137	-69.0246	-69.0798
14.625	-69.0125	-69.0233	-69.0782
14.65	-69.0113	-69.0221	-69.0767
14.675	-69.0101	-69.0208	-69.0751
14.7	-69.0089	-69.0196	-69.0736
14.725	-69.0077	-69.0184	-69.0721
14.75	-69.0066	-69.0171	-69.0706
14.775	-69.0054	-69.0159	-69.0691
14.8	-69.0042	-69.0147	-69.0676
14.825	-69.0031	-69.0135	-69.0662
14.85	-69.002	-69.0123	-69.0647
14.875	-69.0008	-69.0111	-69.0632
14.9	-68.9997	-69.0099	-69.0618
14.925	-68.9986	-69.0088	-69.0603
14.95	-68.9974	-69.0076	-69.0589
14.975	-68.9963	-69.0064	-69.0574
15	-68.9952	-69.0052	-69.056

## Sheet: Figure3D1
conduction velocity for axons of 0.2µm diameter (m/s)			longitudinal coverage
			0	0.025	0.05	0.075	0.1	0.125	0.15	0.175	0.2	0.225	0.25	0.275	0.3
	cross-sectional mitochondrial occupancy	0	0.31228	0.31228	0.31228	0.31228	0.31228	0.31228	0.31228	0.31228	0.31228	0.31228	0.31228	0.31228	0.31228
		0.05	0.31228	0.31195	0.31175	0.31152	0.31136	0.31117	0.31099	0.31078	0.31058	0.31039	0.31018	0.30998	0.30979
		0.1	0.31228	0.31172	0.31131	0.31086	0.31047	0.31006	0.30966	0.30923	0.30882	0.30841	0.30799	0.30758	0.30717
		0.15	0.31228	0.31147	0.31081	0.31011	0.30947	0.30883	0.30819	0.30753	0.30689	0.30624	0.3056	0.30497	0.30433
		0.2	0.31228	0.31119	0.31025	0.30928	0.30838	0.30747	0.30657	0.30565	0.30475	0.30386	0.30298	0.3021	0.30124
		0.25	0.31228	0.31087	0.30962	0.30834	0.30714	0.30594	0.30476	0.30357	0.3024	0.30124	0.3001	0.29896	0.29783
		0.3	0.31228	0.31051	0.3089	0.30729	0.30576	0.30424	0.30274	0.30124	0.29977	0.29833	0.2969	0.29549	0.2941
		0.35	0.31228	0.31009	0.30809	0.30609	0.30419	0.3023	0.30046	0.29863	0.29683	0.29507	0.29334	0.29164	0.28996
		0.4	0.31228	0.30961	0.30714	0.3047	0.30238	0.3001	0.29787	0.29567	0.29352	0.29142	0.28936	0.28734	0.28537
		0.45	0.31228	0.30904	0.30604	0.30309	0.30029	0.29756	0.2949	0.29228	0.28975	0.28727	0.28486	0.28251	0.28022
		0.5	0.31228	0.30836	0.30473	0.3012	0.29785	0.2946	0.29146	0.28839	0.28542	0.28255	0.27975	0.27703	0.2744
		0.55	0.31228	0.30754	0.30315	0.29893	0.29496	0.29111	0.28742	0.28385	0.2804	0.27709	0.27388	0.27079	0.26779
		0.6	0.31228	0.30652	0.30122	0.29618	0.29146	0.28694	0.28263	0.27848	0.27452	0.27072	0.26707	0.26356	0.26019
		0.65	0.31228	0.30523	0.2988	0.29277	0.28716	0.28185	0.27683	0.27204	0.2675	0.26318	0.25906	0.25513	0.25137
		0.7	0.31228	0.30353	0.29566	0.28841	0.28174	0.27551	0.26967	0.26416	0.25899	0.25411	0.24949	0.24511	0.24096
		0.75	0.31228	0.30122	0.29145	0.28265	0.2747	0.26737	0.2606	0.25429	0.24843	0.24295	0.23782	0.233	0.22846
		0.8	0.31228	0.29784	0.28549	0.2747	0.26516	0.25653	0.24871	0.24152	0.23494	0.22886	0.22323	0.218	0.21311

[truncated: 6 more sheets: Figure3D2, Figure3D3, Figure3E1, Figure3E2, Figure3E3, Figure4B]
